# Supplementary material for: Adult Prey Neutralizes Predator Nonconsumptive Limitation of Prey Recruitment
Source: PLoS One. 2016 Apr 28;11(4):e0154572. doi: 10.1371/journal.pone.0154572 (PMC4849580; doi:10.1371/journal.pone.0154572)
Supplement: S1 Dataset — (XLSX) [file pone.0154572.s001.xlsx]

## Sheet: S1 Dataset
		S1 Dataset. Barnacle recruit density (individuals dm-2) in presence and absence of dogwhelks and adult barnacles.
		Dogwhelk Presence	Adult Barnacle Presence	Year	Block	Barnacle Recruit Density (Individuals dm-2)
		present	present	2012	1	155.087
		present	present	2012	1	208.437
		present	present	2012	2	303.97
		present	present	2012	2	542.184
		present	present	2012	3	326.303
		present	present	2012	3	287.841
		present	present	2012	4	306.452
		present	present	2012	4	339.95
		present	present	2012	5	282.878
		present	present	2012	5	43.4243
		present	present	2012	6	207.196
		present	present	2012	6	209.677
		absent	present	2012	1	522.333
		absent	present	2012	1	316.377
		absent	present	2012	2	609.181
		absent	present	2012	2	229.529
		absent	present	2012	3	460.298
		absent	present	2012	3	616.625
		absent	present	2012	4	369.727
		absent	present	2012	4	465.261
		absent	present	2012	5	111.663
		absent	present	2012	5	248.139
		absent	present	2012	6	243.176
		absent	present	2012	6	188.586
		present	absent	2012	1	21.0918
		present	absent	2012	1	9.92556
		present	absent	2012	2	107.94
		present	absent	2012	2	62.0347
		present	absent	2012	3	109.181
		present	absent	2012	3	189.826
		present	absent	2012	4	287.841
		present	absent	2012	4	186.104
		present	absent	2012	5	130.273
		present	absent	2012	5	105.459
		present	absent	2012	6	9.92556
		present	absent	2012	6	32.2581
		absent	absent	2012	1	74.4417
		absent	absent	2012	1	223.325
		absent	absent	2012	2	146.402
		absent	absent	2012	2	93.0521
		absent	absent	2012	3	161.29
		absent	absent	2012	3	137.717
		absent	absent	2012	4	317.618
		absent	absent	2012	4	323.821
		absent	absent	2012	5
		absent	absent	2012	5	248.139
		absent	absent	2012	6	122.829
		absent	absent	2012	6	106.7
		present	present	2013	1	156.328
		present	present	2013	1	69.4789
		present	present	2013	2	367.246
		present	present	2013	2	491.315
		present	present	2013	3	364.764
		present	present	2013	3	198.511
		present	present	2013	4	315.136
		present	present	2013	4	104.218
		present	present	2013	5	106.7
		present	present	2013	5	374.69
		present	present	2013	6	518.61
		present	present	2013	6	210.918
		absent	present	2013	1	225.806
		absent	present	2013	1	156.328
		absent	present	2013	2	593.052
		absent	present	2013	2	411.911
		absent	present	2013	3	533.499
		absent	present	2013	3	476.427
		absent	present	2013	4	57.072
		absent	present	2013	4	146.402
		absent	present	2013	5	146.402
		absent	present	2013	5	295.285
		absent	present	2013	6	315.136
		absent	present	2013	6	59.5533
		present	absent	2013	1	57.072
		present	absent	2013	1	29.7767
		present	absent	2013	2	295.285
		present	absent	2013	2	359.801
		present	absent	2013	3	141.439
		present	absent	2013	3	12.4069
		present	absent	2013	4	79.4045
		present	absent	2013	4	69.4789
		present	absent	2013	5	74.4417
		present	absent	2013	5	12.4069
		present	absent	2013	6	183.623
		present	absent	2013	6	101.737
		absent	absent	2013	1	238.213
		absent	absent	2013	1	47.1464
		absent	absent	2013	2	476.427
		absent	absent	2013	2	307.692
		absent	absent	2013	3	481.39
		absent	absent	2013	3	49.6278
		absent	absent	2013	4	158.809
		absent	absent	2013	4	151.365
		absent	absent	2013	5	153.846
		absent	absent	2013	5	250.62
		absent	absent	2013	6	632.754
		absent	absent	2013	6	126.551
